# Supplementary material for: Reusable Nano-Zirconia-Catalyzed Synthesis of Benzimidazoles and Their Antibacterial and Antifungal Activities
Source: Molecules. 2021 Jul 12;26(14):4219. doi: 10.3390/molecules26144219 (PMC8304051; doi:10.3390/molecules26144219)
Supplement: Supplementary file 1 [file molecules-26-04219-s001.zip]

Archive with 1 entries (1 files):
- molecules-1286748-supplementary.pdf
